# Supplementary material for: AOP-Based Transformation of Abacavir in Different Environments: Evolution Profile of Descyclopropyl-Abacavir and In Silico Toxicity Assessment of the Main Transformation Products
Source: Molecules. 2023 Feb 16;28(4):1866. doi: 10.3390/molecules28041866 (PMC9963360; doi:10.3390/molecules28041866)
Supplement: Supplementary file 1 [file molecules-28-01866-s001.zip]

Archive with 1 entries (1 files):
- molecules-2183514-supplementary.pdf
